# Supplementary material for: Comparison of the Impact of Different Dacryocystorhinostomy Techniques on Patient Quality of Life in Lacrimal Duct Obstruction
Source: J Clin Med. 2026 Jun 10;15(12):4488. doi: 10.3390/jcm15124488 (PMC13301723; doi:10.3390/jcm15124488)
Supplement: Supplementary file 1 [file jcm-15-04488-s001.zip]

Archive with 1 entries (1 files):
- jcm-4273533-supplementary.pdf
